# Supplementary material for: Interaction between DNA, Albumin and Apo-Transferrin and Iridium(III) Complexes with Phosphines Derived from Fluoroquinolones as a Potent Anticancer Drug
Source: Pharmaceuticals (Basel). 2021 Jul 16;14(7):685. doi: 10.3390/ph14070685 (PMC8308524; doi:10.3390/ph14070685)
Supplement: Supplementary file 1 [file pharmaceuticals-14-00685-s001.zip]

Archive with 1 entries (1 files):
- pharmaceuticals-1289686-supplementary.pdf
